# Supplementary material for: Near-Complete Response to Osimertinib for Advanced Non-Small-Cell Lung Cancer in a Pretreated Patient Bearing Rare Compound Exon 20 Mutation (S768I + V774M): A Case Report
Source: Int J Mol Sci. 2024 Jul 9;25(14):7508. doi: 10.3390/ijms25147508 (PMC11277248; doi:10.3390/ijms25147508)
Supplement: Supplementary file 1 [file ijms-25-07508-s001.zip]

Archive with 1 entries (1 files):
- ijms-3079945-supplementary.pdf
